# Supplementary material for: Beetle larvae with unusually large terminal ends and a fossil that beats them all (Scraptiidae, Coleoptera)
Source: PeerJ. 2019 Oct 14;7:e7871. doi: 10.7717/peerj.7871 (PMC6796959; doi:10.7717/peerj.7871)
Supplement: Supplemental Information 1 — Measurements of both specimens included in this study plus additional specimens from the literature. Additionally, the presumed (proxy) size group of each specimen is given where possible. Abbreviations (sorted by first occurrence in the table): l(h), length of head; l(th), length of thorax; l(h+th), combined length of head and thorax; l(te), length of terminal end; w(h), maximum width of head; w(tr), maximum width of trunk; w(te), maximum width of terminal end; l(tot), total body length; max, maximum value for each ratio. [file peerj-07-7871-s001.xls]

## Sheet: SupplTable1
Supplemental table 1. Measurements of both specimens included in this study plus additional specimens from the literature. Additionally, the presumed (proxy) size group of each specimen is given where possible.
Abbreviations (sorted by first occurrence in the table): l(h) = length of head, l(th) = length of thorax, l(h+th) = combined length of head and thorax, l(te) = length of terminal end, w(h) = maximum width of head, w(tr) = maximum width of trunk, w(te) = maximum width of terminal end, l(tot) = total body length, max = maximum value for each ratio.
specimen	source	l(h)	l(th)	l(h+th)	l(te)	w(h)	w(tr)	w(te)	l(tot)	l(h)/l(tot)	l(th)/l(tot)	l(h+th)/l(tot)	l(te)/l(tot)	w(h)/l(tot)	w(tr)/l(tot)	w(te)/l(tot)	[l(h)/l(tot)]/max	[l(th)/l(tot)]/max	[l(h+th)/l(tot)]/max	[l(te)/l(tot)]/max	[w(h)/l(tot)]/max	[w(tr)/l(tot)]/max	[w(te)/l(tot)]/max	proxy size group
3b1	this contribution	0.266601	0.633514	0.900115	0.451741	0.258522	0.319113	0.146765	2.05	0.130049	0.309031	0.43908	0.220361	0.126108	0.155665	0.0715928	1	0.993176	1	0.970374	1	0.915253	0.66855	1
3b2	this contribution	0.133538	0.371496	0.505034	0.338363	0.173699	0.219885	0.108437	1.49	0.0896226	0.249326	0.338949	0.227089	0.116577	0.147574	0.0727763	0.689144	0.801293	0.771951	1	0.924418	0.867681	0.679602	1
1	Böving & Craighead (1931)	–	–	–	–	–	–	–	–	0.0790378	0.283505	0.362543	0.151203	0.101375	0.119416	0.0609966	0.607753	0.911139	0.825687	0.665831	0.803869	0.702121	0.5696	–
2	Emden (1942)	0.390236	1.18394	1.57417	0.780472	0.482835	0.714331	0.449764	4.2	0.0929134	0.28189	0.374803	0.185827	0.114961	0.170079	0.107087	0.714448	0.905948	0.853609	0.818299	0.911602	1	1	2
3	Peterson (1951)	0.282569	1.00183	1.2844	0.398165	0.295413	0.327523	0.179817	3.5	0.0807339	0.286239	0.366972	0.113761	0.0844037	0.093578	0.0513761	0.620795	0.919924	0.835775	0.500956	0.669295	0.550204	0.479763	2
4	Hayashi (1980)	–	–	–	–	–	–	–	–	0.0784314	0.237255	0.315686	0.14902	0.0921569	0.127451	0.0921569	0.60309	0.762498	0.718971	0.656217	0.730775	0.749365	0.860582	–
5	Švácha (1995)	0.469188	1.37955	1.84874	0.707283	0.420168	0.763305	0.364146	5	0.0938375	0.27591	0.369748	0.141457	0.0840336	0.152661	0.0728291	0.721554	0.886731	0.842096	0.622913	0.66636	0.897591	0.680096	2
6	Vanin et al. (1996)	0.568942	2.02291	2.59185	1.0852	0.684838	0.853413	0.442511	7.47	0.0761636	0.270804	0.346968	0.145275	0.0916784	0.114245	0.0592384	0.585652	0.87032	0.790214	0.639727	0.726981	0.671721	0.553182	3
7	Vanin et al. (1996)	0.533182	1.91318	2.44636	1.15	0.700455	0.857273	0.428636	7.13	0.0747801	0.268328	0.343109	0.16129	0.0982405	0.120235	0.0601173	0.575013	0.862364	0.781425	0.710252	0.779016	0.706935	0.56139	3
8	Lawrence et al. (2011)	–	–	–	–	–	–	–	–	0.0673499	0.300146	0.367496	0.203514	0.0805271	0.118594	0.0629575	0.51788	0.964621	0.836968	0.896186	0.638555	0.697291	0.587912	–
9	bugguide 39846	0.515667	1.77485	2.29052	1.0913	0.515667	0.827466	0.407737	6.2	0.0831721	0.286267	0.369439	0.176015	0.0831721	0.133462	0.065764	0.639543	0.920015	0.841393	0.775095	0.659529	0.784709	0.61412	3
10	bugguide 175620	0.516634	1.86693	2.38356	0.845401	0.587084	0.739726	0.434442	6	0.0861057	0.311155	0.39726	0.1409	0.0978474	0.123288	0.072407	0.6621	1	0.904755	0.620463	0.775899	0.724886	0.676154	3
11	Weitschat & Wichard (1998)	0.678017	2.4326	3.11062	1.89591	0.819337	1.44495	0.771701	9	0.0753352	0.270289	0.345625	0.210656	0.0910374	0.16055	0.0857445	0.579282	0.868666	0.787155	0.927638	0.721898	0.943977	0.800703	4
12	Gröhn (2015)	0.303287	1.20255	1.50583	0.733828	0.38176	0.606575	0.318134	4	0.0758218	0.300636	0.376458	0.183457	0.0954401	0.151644	0.0795334	0.583024	0.966196	0.857378	0.807864	0.75681	0.891609	0.742702	2
